# Supplementary material for: Neoadjuvant Intratumoral Immunotherapy with Cowpea Mosaic Virus Induces Local and Systemic Antitumor Efficacy in Canine Mammary Cancer Patients
Source: Cells. 2023 Sep 8;12(18):2241. doi: 10.3390/cells12182241 (PMC10527658; doi:10.3390/cells12182241)
Supplement: Supplementary file 1 [file cells-12-02241-s001.zip]

Archive with 1 entries (1 files):
- cells-2590768-supplementary.pdf
